# Supplementary material for: Complexity of Inheritance of Pathogenic Mutations Associated with Epilepsy in Consanguine Families from Pakistan
Source: Genes (Basel). 2026 Jan 29;17(2):157. doi: 10.3390/genes17020157 (PMC12940928; doi:10.3390/genes17020157)
Supplement: Supplementary file 1 [file genes-17-00157-s001.zip]

Archive with 1 entries (1 files):
- genes-4098653-supplementary.pdf
